# Supplementary material for: Structure and Chromosomal Organization of Yeast Genes Regulated by Topoisomerase II
Source: Int J Mol Sci. 2018 Jan 3;19(1):134. doi: 10.3390/ijms19010134 (PMC5796083; doi:10.3390/ijms19010134)
Supplement: Supplementary File 1 [file ijms-19-00134-s001.zip]

Archive with 14 entries (11 files):
- FIGURES 300/
- FIGURES 300/.DS_Store
- __MACOSX/
- __MACOSX/FIGURES 300/
- __MACOSX/FIGURES 300/._.DS_Store
- FIGURES 300/Fig 1.jpg
- __MACOSX/FIGURES 300/._Fig 1.jpg
- FIGURES 300/Fig 2 .jpg
- __MACOSX/FIGURES 300/._Fig 2 .jpg
- FIGURES 300/Fig 3 .jpg
- __MACOSX/FIGURES 300/._Fig 3 .jpg
- FIGURES 300/Fig 4 .jpg
- __MACOSX/FIGURES 300/._Fig 4 .jpg
- __MACOSX/._FIGURES 300
